# Supplementary material for: Toxicity of Melaleuca alternifolia essential oil to the mitochondrion and NAD+/NADH dehydrogenase in Tribolium confusum
Source: PeerJ. 2018 Nov 13;6:e5693. doi: 10.7717/peerj.5693 (PMC6238770; doi:10.7717/peerj.5693)
Supplement: Supplemental Information 2 — qPCR primers and primer efficiency. [file peerj-06-5693-s002.xlsx]

## Sheet: S1 Table
S1 Top 22 enriched KEGG pathways between oil-fumigated and control samples
#Pathway ID	Pathway	Number of sequences	Q value
ko04974	Protein digestion and absorption	76 (4.34%)	1.00258e-09
ko04142	Lysosome	87 (4.97%)	1.21129e-08
ko00520	Amino sugar and nucleotide sugar metabolism	42 (2.4%)	2.72712e-06
ko04977	Vitamin digestion and absorption	28 (1.6%)	1.18111e-05
ko01100	Metabolic pathways	286 (16.33%)	0.000136739
ko04978	Metabolic pathways	29 (1.66%)	0.000136739
ko00561	Glycerolipid metabolism	35 (2%)	0.000136739
ko00981	Insect hormone biosynthesis	24 (1.37%)	0.000153962
ko04975	Fat digestion and absorption	26 (1.48%)	0.000469911
ko00511	Other glycan degradation	20 (1.14%)	0.0051263
ko05146	Amoebiasis	49 (2.8%)	0.00625178
ko00740	Riboflavin metabolism	8 (0.46%)	0.00730611
ko00983	Drug metabolism - other enzymes	32 (1.83%)	0.00810301
ko00052	Galactose metabolism	21 (1.2%)	0.0112974
ko00564	Glycerophospholipid metabolism	35 (2%)	0.0167952
ko00061	Fatty acid biosynthesis	11 (0.63%)	0.018855
ko04146	Peroxisome	34 (1.94%)	0.0226106
ko00100	Steroid biosynthesis	13 (0.74%)	0.023952
ko05110	Vibrio cholerae infection	36 (2.06%)	0.0242874
ko01212	Fatty acid metabolism	20 (1.14%)	0.0415673
ko00130	Ubiquinone and other terpenoid-quinone biosynthesis	10 (0.57%)	0.0427164
ko00051	Fructose and mannose metabolism	16 (0.91%)	0.0476845
