# Supplementary material for: Toxicity of Melaleuca alternifolia essential oil to the mitochondrion and NAD+/NADH dehydrogenase in Tribolium confusum
Source: PeerJ. 2018 Nov 13;6:e5693. doi: 10.7717/peerj.5693 (PMC6238770; doi:10.7717/peerj.5693)
Supplement: Supplemental Information 5 — Differentially expressed genes in xenobiotic detoxification- related enzymes. [file peerj-06-5693-s005.xlsx]

## Sheet: S1 Table
S4 Table qPCR primers and primer efficiency
#Gene ID	Protein identity	Forward Primer (5’-3’)	Reverse Primer (5’-3’)	Length
Unigene930_All	GST	AGGAATCTGCATGTTTCGGC	TAAAAGCCGCACCTCTTCCA	162bp
CL3581.Contig1_All		TGCCGTTATCAAAACAGCCC	GGTCGTGCAAAAGTGACTAGG	162bp
Unigene2120_All		CAACCCATGACCTGCCTTCT	AATACGCCAAAGACGACGCT	222bp
CL1792.Contig1_All		GCAGGAAACGATGACTGGGA	CGTCCTAGTGCCAAATGTCCT	212bp
CL1260.Contig3_All	P450	TCCTCCGTTGCCAATTCTTCA	TCTTCAGTAAAACGTTCCGGA	171bp
CL1896.Contig7_All		ACCCCAAGATTTCAGAGATGCT	TGCAGATGTTGACAGTACCCT	175bp
CL1896.Contig2_All		TCAAGACGGCCTCAACTGAC	GGGACATGTTGGGCTTACGA	211bp
CL426.Contig5_All		ACAACGGAAGCAACAGCAAC	CAGTTGCAATTTCAGGGCCC	154bp
CL470.Contig9_All	CarE	GGACCCTTCAAAAGCTCGGA	CTCGTGTTGGTGCTTGTTCG	210bp
CL2727.Contig3_All		GGCATTCCCTACGCTAGACC	TGAGCCCCTCCATGTATCCA	236bp
CL1615.Contig2_All		ACGCCCAAGAATCAACCACA	TGTTTCATCGTGGGTGGTCG	243bp
CL1177.Contig1_All	NADH dehydrogenase	GCTAGTCTGTGCCACCAACT	GTCCTAGTTCACACCGCCAT	163bp
Unigene13564_All	NAD+	TCGGCCAACATCAAGACCTC	TGGTCTTTCAGGTCGTGGTG	196bp
CL1205.Contig2_All		ACTTGCCGCCCATCTTAGTC	ACGAAAGCTCCTGAGACTGC	192bp
CL1474.Contig1_All		TCCGATGCAAGAAACGAGCT	CGATAACACAAGCCCCAGGT	175bp
CL1474.Contig3_All		CGATAACACAAGCCCCAGGT	TCCGATGCAAGAAACGAGCT	175bp
CL2232.Contig3_All	FAD	ACAACACGACCGACTCCAAC	GACTGAGAAAAGACCGCTGGA	162bp
Unigene8964_All		AACCACCGACTCCGTGAAAA	GCATAAAGGCCGAGCTTTGG	197bp
Unigene5312_All		CATTGTTGTACTCGGCAGCG	GGTGCAATAAATTCGCCCCA	177bp
CL2987.Contig2_All	cytochrome c oxidase	CTCGCATTCCCCTGTTACGT	GTCGGAGTGTAGGTGCCAAA	187bp
GAPDH (Reference)		AACTTTGCCGACAGCCTTGG	GCGCCCATGTATGTAGTTGG	105bp
