# Supplementary material for: Toxicity of Melaleuca alternifolia essential oil to the mitochondrion and NAD+/NADH dehydrogenase in Tribolium confusum
Source: PeerJ. 2018 Nov 13;6:e5693. doi: 10.7717/peerj.5693 (PMC6238770; doi:10.7717/peerj.5693)
Supplement: Supplemental Information 6 [file peerj-06-5693-s006.xlsx]

## Sheet: Sheet3
		NAD+ level (nmol/g protein)
		CK						LC50 (6.37 mg/L)
		1	2	3	Average	SD	SE	1	2	3	Average	SD	SE
	12	172.41	154.92	162.33	163.22	6.12667	3.53723	154.29	179.55	161.01	164.95	9.73333	5.61954
	24	154.01	136.18	157.35	149.18	8.66667	5.0037	153.33	177.83	144.49	158.55	12.8533	7.42088
	36	183.48	163.5	178.77	175.25	7.83333	4.52258	166.48	178.36	199.69	181.51	12.12	6.99749
	48	122.65	106.5	89.96	106.37	10.94	6.31621	179.56	176.39	196.08	184.01	8.04667	4.64575
	60	159.39	130.1	130.87	140.12	12.8467	7.41703	235.59	195.88	210.53	214	14.3933	8.30999
	72	199.79	159.1	184.11	181	14.6	8.42931	132.08	127.17	115.75	125	6.16667	3.56033
		NADH level (nmol/g protein)
		CK						LC50 (6.37 mg/L)
		1	2	3	Average	SD	SE	1	2	3	Average	SD	SE
	12	200.04	175.56	187.41	187.67	8.24667	4.76122	198.46	172.65	199.4	190.17	11.68	6.74345
	24	170.89	160.12	153.4	161.47	6.28	3.62576	133.46	101.45	99.86	111.59	14.58	8.41777
	36	172.86	136.89	166.62	158.79	14.6	8.42931	130.43	119.12	122.87	124.14	4.19333	2.42102
	48	138.95	125.89	122.76	129.2	6.5	3.75278	96.45	122.25	98.79	105.83	10.9467	6.32006
	60	111.22	85.56	80.6	92.46	12.5067	7.22073	133.02	113.27	104.2	116.83	10.7933	6.23153
	72	188.3	160.5	158.2	169	12.8667	7.42857	124.81	104.56	103.69	111.02	9.19333	5.30777
